# Supplementary material for: Co-application of biochar and nitrogen fertilizer reduced nitrogen losses from soil
Source: PLoS One. 2021 Mar 24;16(3):e0248100. doi: 10.1371/journal.pone.0248100 (PMC7990209; doi:10.1371/journal.pone.0248100)
Supplement: S1 Appendix — (XLSX) [file pone.0248100.s001.xlsx]

## Sheet: S1 Appendix
S1 Appendix. Soil NO3--N concentration, net nitrification rate, NH4+-N concentration, net ammonification, and abundance of amoA gene transcripts from all treatments during the incubation period.
Treatment	Replication	Time(days)	NO3--N (mg/kg)	Net nitrification rate (mg/kg·day)	NH4+-N (mg/kg)	Net ammonification rate (mg/kg·day)	abundance of amoA gene transcripts (copies/ g dry soil)
Biochar 1	1	3	17.6314	-2.91954	4.045	-0.0916667
Biochar 1	2	3	19.3788	-2.33705	3.695	-0.208333
Biochar 1	3	3	16.6475	-3.24751	3.325	-0.331667
Biochar 1 + Urea	1	3	28.1903	0.600113	7.1	0.926667
Biochar 1 + Urea	2	3	27.1438	0.251265	10.47	2.05
Biochar 1 + Urea	3	3	26.3679	-0.00736744	6.81	0.83
Biochar 2	1	3	27.6215	0.410505	3.645	-0.225
Biochar 2	2	3	29.2671	0.959047	3.29	-0.343333
Biochar 2	3	3	31.9168	1.84226	3.47	-0.283333
Biochar 2 + Urea	1	3	35.8822	3.16406	49.555	15.0783
Biochar 2 + Urea	2	3	37.5761	3.7287	40.21	11.9633
Biochar 2 + Urea	3	3	35.7146	3.1082	33.705	9.795
Control	1	3	22.367	-1.341	3.57	-0.25
Control	2	3	21.8326	-1.51912	3.375	-0.315
Control	3	3	24.0216	-0.789451	3.15	-0.39
Urea	1	3	38.9889	4.19964	32.325	9.335
Urea	2	3	38.7093	4.10644	43.44	13.04
Urea	3	3	36.962	3.52401	37.9	11.1933
Biochar 1	1	10	20.1225	-0.626751	7.33	0.301	35973
Biochar 1	2	10	26.1928	-0.0197219	8.57	0.425	29041.1
Biochar 1	3	10	25.2173	-0.117266	7.705	0.3385	42905
Biochar 1 + Urea	1	10	57.599	3.1209	32.46	2.814	12360.9
Biochar 1 + Urea	2	10	58.378	3.1988	26.5	2.218	10479.4
Biochar 1 + Urea	3	10	58	3.161	20.526	1.6206	25211.7
Biochar 2	1	10	41.4387	1.50487	5.535	0.1215	131874
Biochar 2	2	10	39.1162	1.27262	9.28	0.496	88675.6
Biochar 2	3	10	45.5244	1.91344	6.21	0.189	45477.5
Biochar 2 + Urea	1	10	76.5891	5.01991	33	2.868	14818.1
Biochar 2 + Urea	2	10	77.893	5.1503	30.875	2.6555	8602.26
Biochar 2 + Urea	3	10	78.6624	5.22724	35.07	3.075	11783.3
Control	1	10	29.2315	0.284147	8.725	0.4405	83373.4
Control	2	10	33.1428	0.675279	8.075	0.3755	76420.6
Control	3	10	33.6579	0.726785	6.945	0.2625	90326.2
Urea	1	10	82.4065	5.60165	46.94	4.262	6651.71
Urea	2	10	83.5476	5.71576	53.56	4.924	5968.05
Urea	3	10	82.1472	5.57572	48.01	4.369	17503.4
Biochar 1	1	30	42.5545	0.538818	5.075	0.0251667	19538.1
Biochar 1	2	30	38.2057	0.393858	6.025	0.0568333	44477.7
Biochar 1	3	30	37.4536	0.368785	6.165	0.0615	66559.3
Biochar 1 + Urea	1	30	70.2522	1.46207	6.335	0.0671667	41329.1
Biochar 1 + Urea	2	30	77.6	1.707	4.818	0.0166	184860
Biochar 1 + Urea	3	30	85.0301	1.95467	5.97	0.055	113095
Biochar 2	1	30	65.6685	1.30928	5.555	0.0411667	66765
Biochar 2	2	30	62.5471	1.20524	7.235	0.0971667	67350.3
Biochar 2	3	30	62.241	1.19503	6.7	0.0793333	66179.7
Biochar 2 + Urea	1	30	166.503	4.67042	12.83	0.283667	57107.9
Biochar 2 + Urea	2	30	159.007	4.42056	19.805	0.516167	68851
Biochar 2 + Urea	3	30	174.921	4.95103	13.78	0.315333	45364.8
Control	1	30	69.8296	1.44799	4.54	0.00733333	57793
Control	2	30	67.3027	1.36376	4.865	0.0181667	48095.6
Control	3	30	77.0102	1.68734	4.46	0.00466667	67490.5
Urea	1	30	195.976	5.65287	42.115	1.25983	58052.6
Urea	2	30	206.992	6.02007	40	1.18933	90258
Urea	3	30	210.748	6.14526	38.775	1.1485	25847.2
Biochar 1	1	60	60.7721	0.573035	9.95	0.0938333	26012
Biochar 1	2	60	43.0393	0.277489	11.525	0.120083	22918.6
Biochar 1	3	60	48.6635	0.371226	10.005	0.09475	19825.1
Biochar 1 + Urea	1	60	307.275	4.68142	10.51	0.103167	544232
Biochar 1 + Urea	2	60	324.877	4.97478	21.785	0.291083	155080
Biochar 1 + Urea	3	60	316	4.82683	16.735	0.206917	933384
Biochar 2	1	60	79.5214	0.885523	14.655	0.17225	50601.1
Biochar 2	2	60	77.158	0.846133	10.435	0.101917	83930.8
Biochar 2	3	60	68.5252	0.702253	11.615	0.121583	17271.5
Biochar 2 + Urea	1	60	236.675	3.50475	11.055	0.11225	54448.8
Biochar 2 + Urea	2	60	240.605	3.57025	12.805	0.141417	44489.4
Biochar 2 + Urea	3	60	251.721	3.75552	11.305	0.116417	59034.2
Control	1	60	70.7695	0.739658	8.915	0.0765833	124477
Control	2	60	77.7624	0.856206	8.31	0.0665	79697.7
Control	3	60	68.3841	0.699901	9.105	0.07975	34918.7
Urea	1	60	337.506	5.18526	14.985	0.17775	199347
Urea	2	60	385.458	5.98446	15.035	0.178583	210996
Urea	3	60	391.514	6.0854	15	0.178	187697
