# Supplementary material for: Co-application of biochar and nitrogen fertilizer reduced nitrogen losses from soil
Source: PLoS One. 2021 Mar 24;16(3):e0248100. doi: 10.1371/journal.pone.0248100 (PMC7990209; doi:10.1371/journal.pone.0248100)
Supplement: S2 Appendix — (XLSX) [file pone.0248100.s002.xlsx]

## Sheet: S2 Appendix
S2 Appendix. Cumulative N2O emission (mg/kg) from all treatments during the incubation period.
Treatment	Replication	Day 0	Day 1	Day 2	Day 4	Day 6	Day 8	Day 10	Day 13	Day 17	Day 21	Day 26	Day 31	Day 37	Day 43	Day 52	Day 60
Blank	1	0.0168098	0.0146944	0.0133345	0.0303331	0.0293887	0.0307109	0.0296909	0.0286332	0.029842	0.0335234	0.032239	0.03341	0.0328434	0.0305391	0.0261573	0.0254773
Blank	2	0.0163565	0.0144299	0.0130701	0.030522	0.0298043	0.0315419	0.0294265	0.0278022	0.0299931	0.0291621	0.0282177	0.0276511	0.0260646	0.0239492	0.018774	0.0182452
Blank	3	0.0165076	0.0142411	0.012239	0.0295776	0.0281422	0.0278777	0.0279533	0.0260268	0.0276511	0.0272356	0.0264423	0.0252713	0.0243269	0.0220604	0.016772	0.0160165
Biochar 1	1	0.0170742	0.0186229	0.0183963	0.0391346	0.04159	0.0444609	0.044272	0.0435543	0.0459341	0.0509203	0.058362	0.0539801	0.0604396	0.0669368	0.072112	0.0743407
Biochar 1	2	0.016772	0.0182074	0.0177919	0.0377747	0.0397768	0.0427232	0.0442342	0.0438942	0.0466518	0.052318	0.0599863	0.0553777	0.0621394	0.0693922	0.0753228	0.0777026
Biochar 1	3	0.0165076	0.0180941	0.0178297	0.0385302	0.0405701	0.0437054	0.0450652	0.044272	0.0474451	0.0526957	0.0617617	0.0557177	0.0628949	0.0695055	0.0741896	0.0764183
Biochar 1 + Urea	1	0.0162054	0.0183963	0.018283	0.038228	0.0404567	0.0437054	0.0457641	0.0440264	0.0485783	0.0562277	0.0680323	0.0592497	0.0931336	0.131059	0.138728	0.142203
Biochar 1 + Urea	2	0.0163187	0.0186985	0.0190385	0.0405323	0.0430254	0.0471429	0.0484272	0.0474451	0.0518647	0.0609684	0.0749073	0.0650859	0.0851442	0.109245	0.119519	0.121861
Biochar 1 + Urea	3	0.016092	0.0196806	0.0213805	0.0438942	0.0493338	0.0570021	0.0510714	0.0527335	0.0532624	0.0594574	0.0691277	0.0646703	0.0916415	0.122655	0.124317	0.12613
Biochar 2	1	0.0158654	0.0178674	0.0178297	0.0359615	0.0380014	0.04091	0.0427988	0.0414766	0.0449519	0.0501648	0.057682	0.0529224	0.0600618	0.0681834	0.0685989	0.0708654
Biochar 2	2	0.0157143	0.0180941	0.0177919	0.0334684	0.0356216	0.0390213	0.0403434	0.0386813	0.0430254	0.0489183	0.0584375	0.0517891	0.0601374	0.0685989	0.0703743	0.0724897
Biochar 2	3	0.0147321	0.0177919	0.0175275	0.0348283	0.0369815	0.0400412	0.04159	0.040079	0.0440076	0.0490316	0.0570021	0.0519025	0.0595707	0.0678056	0.0691655	0.0710165
Biochar 2 + Urea	1	0.0142033	0.0188118	0.0183207	0.0344505	0.0367926	0.0406078	0.0426099	0.0405323	0.0455185	0.0515247	0.0619883	0.0553022	0.0656525	0.0760783	0.0759272	0.0797802
Biochar 2 + Urea	2	0.0142411	0.0183585	0.0183963	0.0339595	0.0355838	0.0394746	0.0420055	0.04091	0.0441209	0.0506937	0.0609684	0.0541312	0.0644059	0.0751717	0.0755495	0.0789492
Biochar 2 + Urea	3	0.0140144	0.0183585	0.0186229	0.035546	0.0376236	0.0413255	0.044763	0.0431765	0.0474073	0.0540556	0.064217	0.058362	0.0694677	0.0804602	0.0894505	0.0918304
Control	1	0.0148455	0.0168098	0.0158276	0.0382658	0.0408345	0.0429876	0.0437054	0.0428365	0.0472184	0.0465385	0.0534135	0.049296	0.0556799	0.0621394	0.0670124	0.0694677
Control	2	0.0142788	0.016772	0.0164698	0.038228	0.0407212	0.043101	0.0443853	0.043932	0.0487294	0.0532624	0.0621016	0.0565865	0.0636504	0.0715076	0.0772493	0.0798558
Control	3	0.0150721	0.0168475	0.0165453	0.0372459	0.0392479	0.0422699	0.0421566	0.0414389	0.046274	0.0520913	0.0595707	0.0552644	0.0624794	0.0694677	0.0749451	0.0776648
Urea	1	0.0188874	0.0210783	0.0213049	0.047785	0.0524313	0.0562088	0.058362	0.0577576	0.0648214	0.070601	0.0886573	0.0773249	0.0961367	0.118953	0.129492	0.132891
Urea	2	0.0200206	0.0222493	0.0220227	0.0480872	0.0528846	0.0570398	0.0593063	0.0593441	0.0667479	0.0761538	0.0977988	0.0856353	0.110831	0.1426	0.154952	0.158729
Urea	3	0.0188874	0.0205117	0.0201717	0.0452163	0.0486916	0.0522802	0.0537912	0.0533757	0.0592685	0.0710165	0.0841621	0.0757761	0.0885062	0.101727	0.109207	0.146
